# Supplementary material for: DAB2 in LGMD R2: a molecular link between disease progression and lipid dysregulation
Source: JCI Insight. 2026 Mar 23;11(6):e200054. doi: 10.1172/jci.insight.200054 (PMC13043104; doi:10.1172/jci.insight.200054)
Supplement: Supporting data values [file jciinsight-11-200054-s096.xlsx]

## Sheet: Fig. 2A
Genes differentially expressed between LGMD R2 and Control samples.										Genes reads count normalized for differentially expressed genes.
GRCh37.87	symbol	baseMean	log2FoldChange	pvalue	padj	differential_expression	mean_LGMD R2	mean_WT		LGMD R2_KO1_n1	LGMD R2_KO1_n2	LGMD R2_KO1_n3	LGMD R2_KO2_n1	LGMD R2_KO2_n2	LGMD R2_KO2_n3	LGMD R2_MIS_n1	LGMD R2_MIS_n2	LGMD R2_MIS_n3	WT1_n1	WT1_n2	WT1_n3	WT2_n1	WT2_n2	WT2_n3	WT3_n1	WT3_n2	WT3_n3
ENSG00000106236	NPTX2	2.57051	-5.03658	8.78856e-05	0.034916	-32.8216	0	5.14102		0	0	0	0	0	0	0	0	0	7.79	4.55	3.56	13.44	4.06	12.14	0	0	0.73
ENSG00000133048	CHI3L1	9.59072	-4.39648	9.63738e-05	0.0373066	-21.0607	0.87221	18.3092		0	0	0	0	0	1.91	4.88	1.06	0	8.66	2.73	22.27	40.33	60.93	27.74	0	1.4	0.73
ENSG00000184227	ACOT1	7.27565	-3.59133	1.42689e-06	0.00107708	-12.0531	1.12712	13.4242		0	0	0	4.25	3.78	0	0	2.12	0	12.98	6.37	16.04	19.42	4.06	15.61	12.31	22.42	11.62
ENSG00000105880	DLX5	8.88496	-3.24541	4.24809e-07	0.000400834	-9.48341	1.77359	15.9963		0.81	0.87	0.91	0	2.83	0	4.07	5.29	1.18	19.04	13.64	13.36	5.97	2.03	20.81	18.46	25.22	25.43
ENSG00000062038	CDH3	69.1529	-2.31318	5.06732e-12	1.91253e-08	-4.96978	23.0132	115.292		27.52	18.3	19.01	15.59	18.88	19.09	30.92	26.47	31.36	54.54	62.75	41.87	188.18	142.17	147.39	152.79	112.09	135.85
ENSG00000121966	CXCR4	123.31	-1.93222	2.59183e-05	0.0126222	-3.81643	50.9956	195.623		58.27	76.67	54.31	58.09	46.26	62.06	36.61	26.47	40.23	97.82	77.29	95.33	397.28	381.82	442.16	86.14	67.25	115.51
ENSG00000105088	OLFM2	20.9615	-1.91674	1.71004e-06	0.00112246	-3.7757	8.70017	33.2229		4.05	10.46	6.34	2.13	7.55	10.5	8.95	10.59	17.75	28.57	33.65	20.49	38.83	28.43	31.21	27.69	57.45	32.69
ENSG00000214357	NEURL1B	145.733	-1.8147	4.15374e-11	1.25418e-07	-3.51786	64.2522	227.214		84.97	49.66	64.26	72.97	64.19	68.74	31.73	82.58	59.16	199.1	203.69	132.75	237.47	394.01	332.92	188.68	207.37	148.93
ENSG00000148798	INA	43.425	-1.78917	3.15235e-06	0.00198296	-3.45616	19.4603	67.3896		21.85	33.11	35.3	19.84	15.1	5.73	25.22	9.53	9.47	37.22	54.56	42.76	65.72	75.15	71.09	84.09	75.66	100.26
ENSG00000183691	NOG	140.705	-1.65292	1.2381e-05	0.00714532	-3.1447	67.6818	213.728		36.42	28.75	40.73	74.39	102.89	102.16	71.6	74.11	78.09	152.35	150.04	147	347.99	377.76	346.79	136.38	116.29	148.93
ENSG00000164251	F2RL1	35.6165	-1.5901	0.000116516	0.0399781	-3.01069	17.6731	53.56		8.9	20.91	19.01	20.55	25.49	27.69	11.39	12.7	12.42	61.46	52.74	58.8	80.65	87.33	64.16	30.76	29.42	16.71
ENSG00000095739	BAMBI	73.1537	-1.41775	9.83069e-07	0.000824521	-2.67168	39.7874	106.52		49.37	30.49	25.34	41.8	33.04	20.05	63.46	41.29	53.24	102.15	110.94	116.71	80.65	99.52	65.89	132.28	140.11	110.43
ENSG00000143126	CELSR2	56.7994	-1.20179	0.000130461	0.0419695	-2.30025	34.358	79.2408		44.51	30.49	30.77	15.59	36.82	21	45.56	41.29	43.19	75.31	69.11	49.89	77.66	73.12	84.96	108.7	96.68	77.74
ENSG00000070731	ST6GALNAC2	1998.21	0.692487	0.000105579	0.0388763	1.61607	2469.81	1526.61		2551.62	2583.3	2501.7	2768.66	2582.73	2655.12	2330.22	1995.61	2259.36	1607.5	1683.21	1631.26	1363.59	1330.29	1494.69	1491	1604.31	1533.63
ENSG00000158747	NBL1	620.346	1.33475	4.45031e-05	0.0191961	2.52232	888.596	352.095		1325.58	1655.4	1432.78	574.56	631.52	657.81	536.18	449.94	733.6	417.24	421.03	374.18	271.82	312.77	350.26	328.14	383.91	309.49
ENSG00000162630	B3GALT2	143.957	1.38653	7.9791e-09	1.50576e-05	2.6145	208.234	79.6795		233.07	232.63	199.12	256.46	221.84	247.28	104.14	163.04	216.53	64.92	108.21	66.82	64.22	93.42	67.63	94.34	81.27	76.28
ENSG00000184232	OAF	187.436	1.41395	0.000146691	0.0439551	2.66467	272.714	102.158		420.01	425.18	429.02	263.55	238.83	219.59	170.05	145.04	143.17	125.52	162.77	118.49	125.46	91.39	58.96	99.47	96.68	40.68
ENSG00000153071	DAB2	638.608	1.46803	3.81652e-07	0.00038412	2.76643	938.897	338.319		1039.91	1099.54	1149.48	908.25	1004.4	1040.66	796.54	691.32	719.99	371.36	366.47	328.75	144.87	192.94	194.21	513.75	498.81	433.72
ENSG00000151789	ZNF385D	40.9124	1.68007	1.42424e-06	0.00107708	3.20443	62.5243	19.3004		30.75	30.49	41.63	95.64	83.07	80.2	68.34	69.87	62.71	18.18	29.1	24.05	13.44	22.34	15.61	19.48	12.61	18.89
ENSG00000129009	ISLR	77.43	1.70047	0.000130659	0.0419695	3.25008	118.933	35.9269		84.97	70.57	84.17	111.94	100.06	135.57	227	131.28	124.83	66.65	80.93	61.47	16.43	22.34	12.14	24.61	12.61	26.15
ENSG00000144810	COL8A1	2016.39	1.70099	2.68683e-05	0.012676	3.25124	3084.36	948.413		4955.95	5292.93	4977.16	2744.57	2836.66	2740.09	1185.45	1384.75	1641.72	612.87	505.6	681.55	643.71	570.7	700.53	1743.26	1628.13	1449.36
ENSG00000166106	ADAMTS15	108.268	1.70331	0.000139361	0.0437994	3.25648	165.726	50.8097		359.31	335.44	281.49	105.56	62.3	54.42	108.21	83.64	101.17	37.22	64.56	36.53	37.34	40.62	52.02	72.81	60.25	55.94
ENSG00000137809	ITGA11	173.577	1.80454	0.000113878	0.0399781	3.49317	269.632	77.5217		462.9	573.29	406.39	221.75	241.66	196.68	119.6	87.87	116.55	22.51	22.73	55.24	85.13	93.42	130.05	112.8	78.46	97.35
ENSG00000000971	CFH	95.6994	1.81196	1.70696e-05	0.00888618	3.51119	148.525	42.8735		229.83	284.9	219.03	149.48	93.45	118.39	100.89	50.82	89.92	12.12	34.56	21.38	68.7	52.81	62.42	52.3	53.24	28.33
ENSG00000164929	BAALC	61.9736	2.00912	1.57872e-06	0.00108336	4.02538	99.8603	24.0869		157	140.27	124	77.22	76.46	66.83	89.5	75.17	92.29	46.74	20.01	40.09	4.48	10.15	3.47	22.56	32.23	37.05
ENSG00000166033	HTRA1	876.953	2.01655	0.000171119	0.0496803	4.04615	1406.26	347.642		3198.22	3042.46	3061.96	678.7	663.62	649.22	424.71	379.01	558.48	365.3	379.2	337.66	380.85	434.63	352	247.13	334.87	297.14
ENSG00000113361	CDH6	150.639	2.2797	1.23488e-09	2.66329e-06	4.85576	249.383	51.8939		342.32	276.19	338.51	294.01	273.75	297.88	130.99	168.33	122.46	49.34	50.92	62.36	103.05	79.21	65.89	20.51	15.41	20.34
ENSG00000182132	KCNIP1	8.58026	2.28351	0.000142159	0.0437994	4.86862	14.2579	2.90263		7.28	14.81	16.29	16.29	7.55	20.05	28.48	11.65	5.92	0.87	4.55	0.89	0	2.03	5.2	6.15	2.8	3.63
ENSG00000152977	ZIC1	290.857	2.40003	2.11409e-08	3.19165e-05	5.27814	489.397	92.3165		610.19	579.39	545.78	758.76	669.28	693.14	197.71	185.27	165.06	168.8	179.14	161.26	53.77	79.21	55.49	31.79	47.64	53.76
ENSG00000079841	RIMS1	87.8127	2.60249	8.32687e-07	0.000739475	6.07332	150.783	24.8421		163.47	135.05	145.72	250.09	268.09	221.5	52.07	57.17	63.89	9.52	5.46	17.82	4.48	44.68	5.2	30.76	50.44	55.21
ENSG00000162618	ADGRL4	77.9936	2.65155	1.3283e-15	1.00267e-11	6.2834	135.076	20.9111		186.13	196.03	202.74	121.15	108.56	93.56	92.75	120.69	94.07	25.1	10	16.04	20.91	14.22	6.94	31.79	19.62	43.59
ENSG00000138653	NDST4	8.4133	2.6961	0.000126618	0.0419695	6.48047	14.6677	2.15887		25.09	23.52	32.58	6.38	5.66	9.55	4.07	7.41	17.75	2.6	6.37	0.89	1.49	0	0	1.03	5.6	1.45
ENSG00000139800	ZIC5	8.01985	2.85367	2.91103e-05	0.0133175	7.22837	13.9739	2.06581		22.66	17.43	38.92	7.08	4.72	12.41	6.51	9.53	6.51	1.73	1.82	1.78	2.99	4.06	1.73	3.08	1.4	0
ENSG00000043355	ZIC2	87.2642	2.92653	5.08601e-10	1.27972e-06	7.60277	154.622	19.9067		335.85	286.65	306.83	70.14	59.47	89.75	91.13	82.58	69.22	36.36	21.82	30.29	2.99	10.15	13.87	25.64	12.61	25.43
ENSG00000163359	COL6A3	499.059	2.99043	3.2762e-07	0.000353291	7.94713	886.874	111.244		1605.58	1779.99	1478.94	334.39	379.48	367.57	590.69	558.98	886.23	294.32	219.15	196	22.4	44.68	45.08	55.37	79.87	44.32
ENSG00000169908	TM4SF1	119.313	3.02725	1.37528e-05	0.00741523	8.15257	212.715	25.9118		431.34	538.44	524.96	108.39	134.05	89.75	34.17	24.35	28.99	22.51	42.74	33.85	23.9	12.19	3.47	33.84	28.02	32.69
ENSG00000124749	COL21A1	190.509	3.09534	1.51081e-06	0.00108336	8.54653	341.368	39.6492		658.74	618.6	476.99	83.6	54.75	63.97	365.32	430.88	319.47	68.39	54.56	108.69	13.44	6.09	13.87	21.53	44.84	25.43
ENSG00000173114	LRRN3	171.35	3.10217	0.000148487	0.0439551	8.5871	307.147	35.5539		754.24	755.39	677.02	85.72	110.45	98.34	102.52	83.64	97.02	74.45	81.84	76.62	2.99	0	24.28	18.46	21.02	20.34
ENSG00000170561	IRX2	9.30099	3.10432	2.00849e-05	0.0101074	8.59988	16.4058	2.19615		30.75	19.17	13.58	27.63	22.66	16.23	3.25	8.47	5.92	0	0	0	5.97	6.09	3.47	2.05	0	2.18
ENSG00000163395	IGFN1	17.755	3.23026	5.92318e-05	0.0248395	9.38437	32.3227	3.1873		71.22	75.8	57.93	29.05	16.05	14.32	9.76	3.18	13.61	9.52	10.91	5.35	0	0	0	0	0	2.91
ENSG00000143127	ITGA10	15.0956	3.25266	3.19579e-05	0.0141902	9.5312	27.2415	2.94974		53.41	59.25	55.21	16.29	14.16	28.64	4.88	7.41	5.92	1.73	0	0	2.99	0	6.94	0	9.81	5.09
ENSG00000155011	DKK2	559.837	3.2931	3.70881e-12	1.86639e-08	9.80214	1016.19	103.483		1176.67	1490.73	1344.08	1352.45	1560.4	1532.35	179	250.91	259.13	103.01	54.56	90.87	83.64	69.05	76.29	157.92	128.91	167.09
ENSG00000166960	CCDC178	10.3848	3.35567	7.67717e-06	0.00463609	10.2366	19.0216	1.74803		37.23	38.34	47.07	4.25	15.1	13.37	5.7	4.23	5.92	0.87	1.82	1.78	4.48	0	0	1.03	1.4	4.36
ENSG00000139946	PELI2	9.54107	3.38733	1.0628e-07	0.000133709	10.4638	17.2807	1.80143		25.9	23.52	10.86	13.46	36.82	10.5	5.7	16.94	11.83	0	1.82	0.89	0	4.06	1.73	2.05	4.2	1.45
ENSG00000003137	CYP26B1	16.4176	3.45414	0.000111584	0.0399781	10.9597	29.8075	3.02773		83.35	37.46	24.44	40.38	27.38	47.74	2.44	2.12	2.96	0	0.91	1.78	7.47	10.15	6.94	0	0	0
ENSG00000115648	MLPH	11.77	3.55714	6.12281e-05	0.0249827	11.7708	21.6292	1.91071		46.94	57.5	57.02	0.71	5.66	4.77	8.14	7.41	6.51	0.87	1.82	3.56	2.99	0	6.94	1.03	0	0
ENSG00000103888	CEMIP	246.054	3.56704	1.92964e-07	0.00022409	11.8518	453.634	38.4739		1111.12	1149.2	1163.06	70.85	69.85	117.43	128.55	136.57	136.07	24.24	40.92	27.62	40.33	62.96	79.76	36.92	16.81	16.71
ENSG00000183783	KCTD8	8.13886	3.85744	0.000103101	0.0388763	14.4946	15.3698	0.907894		4.86	6.1	9.05	34.71	37.76	38.19	0	5.29	2.37	1.73	0	1.78	0	0	0	1.03	0	3.63
ENSG00000101463	SYNDIG1	13.1666	4.0536	1.27789e-05	0.00714532	16.6057	24.8382	1.49504		77.69	62.73	51.59	4.25	6.61	3.82	8.14	6.35	2.37	4.33	0	0	5.97	0	0	1.03	1.4	0.73
ENSG00000174469	CNTNAP2	20.6511	4.33227	1.7525e-08	2.93972e-05	20.1439	39.2333	2.06893		63.12	81.03	71.5	51.72	35.87	36.28	6.51	5.29	1.77	2.6	1.82	0	0	2.03	8.67	2.05	0	1.45
ENSG00000141668	CBLN2	10.5304	5.14011	1.04315e-07	0.000133709	35.2636	20.624	0.436826		52.6	55.76	28.06	3.54	7.55	18.14	6.51	6.35	7.1	0	0	0	0	0	0	1.03	0	2.91
ENSG00000198300	PEG3	47.1522	24.3856	5.95665e-16	8.99276e-12	2.19184e+07	94.3044	0		0	0	0	0	0	0	186.32	373.71	288.71	0	0	0	0	0	0	0	0	0

## Sheet: Fig. 2C
	ID	Description	P-value	Adjusted P-value	Genes	Count
	GO:0032388	positive regulation of intracellular transport	0.00155007	0.0998678	CEMIP/ZIC1/DAB2	3
	GO:0035026	leading edge cell differentiation	0.00236248	0.0998678	DAB2	1
	GO:0071109	superior temporal gyrus development	0.00236248	0.0998678	CNTNAP2	1
	GO:0030514	negative regulation of BMP signaling pathway	0.00306743	0.0998678	HTRA1/NBL1	2
	GO:0032346	positive regulation of aldosterone metabolic process	0.00354172	0.0998678	DAB2	1
	GO:0032349	positive regulation of aldosterone biosynthetic process	0.00354172	0.0998678	DAB2	1
	GO:2000857	positive regulation of mineralocorticoid secretion	0.00354172	0.0998678	DAB2	1
	GO:2000860	positive regulation of aldosterone secretion	0.00354172	0.0998678	DAB2	1
	GO:0038098	sequestering of BMP from receptor via BMP binding	0.00471963	0.0998678	NBL1	1
	GO:0045163	clustering of voltage-gated potassium channels	0.00471963	0.0998678	CNTNAP2	1
	GO:0071205	protein localization to juxtaparanode region of axon	0.00471963	0.0998678	CNTNAP2	1
	GO:0090092	regulation of transmembrane receptor protein serine/threonine kinase signaling pathway	0.00513383	0.0998678	HTRA1/DAB2/NBL1	3
	GO:0035582	sequestering of BMP in extracellular matrix	0.00589621	0.0998678	NBL1	1
	GO:0090031	positive regulation of steroid hormone biosynthetic process	0.00589621	0.0998678	DAB2	1
	GO:2000298	regulation of Rho-dependent protein serine/threonine kinase activity	0.00589621	0.0998678	DAB2	1
	GO:2000370	positive regulation of clathrin-dependent endocytosis	0.00589621	0.0998678	DAB2	1
	GO:0006493	protein O-linked glycosylation	0.00603532	0.0998678	B3GALT2/ST6GALNAC2	2
	GO:0032386	regulation of intracellular transport	0.00673418	0.0998678	CEMIP/ZIC1/DAB2	3
	GO:1901890	positive regulation of cell junction assembly	0.00688917	0.0998678	CNTNAP2/LRRN3	2
	GO:0006682	galactosylceramide biosynthetic process	0.00707146	0.0998678	B3GALT2	1
	GO:0019375	galactolipid biosynthetic process	0.00707146	0.0998678	B3GALT2	1
	GO:0030451	regulation of complement activation, alternative pathway	0.00707146	0.0998678	CFH	1
	GO:0042297	vocal learning	0.00707146	0.0998678	CNTNAP2	1
	GO:0060718	chorionic trophoblast cell differentiation	0.00707146	0.0998678	HTRA1	1
	GO:0097151	positive regulation of inhibitory postsynaptic potential	0.00707146	0.0998678	RIMS1	1
	GO:0098596	imitative learning	0.00707146	0.0998678	CNTNAP2	1
	GO:1900019	regulation of protein kinase C activity	0.00707146	0.0998678	CEMIP	1
	GO:1900020	positive regulation of protein kinase C activity	0.00707146	0.0998678	CEMIP	1
	GO:1990743	protein sialylation	0.00707146	0.0998678	ST6GALNAC2	1
	GO:2000855	regulation of mineralocorticoid secretion	0.00707146	0.0998678	DAB2	1
	GO:2000858	regulation of aldosterone secretion	0.00707146	0.0998678	DAB2	1
	GO:0090287	regulation of cellular response to growth factor stimulus	0.00748459	0.0998678	HTRA1/DAB2/NBL1	3
	GO:0021761	limbic system development	0.00806285	0.0998678	CNTNAP2/ZIC1	2
	GO:0035931	mineralocorticoid secretion	0.00824539	0.0998678	DAB2	1
	GO:0035932	aldosterone secretion	0.00824539	0.0998678	DAB2	1
	GO:0090027	negative regulation of monocyte chemotaxis	0.00824539	0.0998678	NBL1	1
	GO:0097187	dentinogenesis	0.00824539	0.0998678	HTRA1	1
	GO:0098597	observational learning	0.00824539	0.0998678	CNTNAP2	1
	GO:0098828	modulation of inhibitory postsynaptic potential	0.00824539	0.0998678	RIMS1	1
	GO:1903598	positive regulation of gap junction assembly	0.00824539	0.0998678	CNTNAP2	1
	GO:2000848	positive regulation of corticosteroid hormone secretion	0.00824539	0.0998678	DAB2	1
	GO:0031589	cell-substrate adhesion	0.00834646	0.0998678	ITGA11/COL8A1/DAB2	3
	GO:0030510	regulation of BMP signaling pathway	0.00847277	0.0998678	HTRA1/NBL1	2
	GO:0006681	galactosylceramide metabolic process	0.00941799	0.0998678	B3GALT2	1
	GO:0032344	regulation of aldosterone metabolic process	0.00941799	0.0998678	DAB2	1
	GO:0032347	regulation of aldosterone biosynthetic process	0.00941799	0.0998678	DAB2	1
	GO:0046476	glycosylceramide biosynthetic process	0.00941799	0.0998678	B3GALT2	1
	GO:0071694	maintenance of protein location in extracellular region	0.00941799	0.0998678	NBL1	1
	GO:1903659	regulation of complement-dependent cytotoxicity	0.00941799	0.0998678	CFH	1
	GO:0010811	positive regulation of cell-substrate adhesion	0.00946507	0.0998678	COL8A1/DAB2	2
	GO:0090288	negative regulation of cellular response to growth factor stimulus	0.00975771	0.0998678	HTRA1/NBL1	2
	GO:0019374	galactolipid metabolic process	0.0105893	0.0998678	B3GALT2	1
	GO:0060478	acrosomal vesicle exocytosis	0.0105893	0.0998678	RIMS1	1
	GO:0060717	chorion development	0.0105893	0.0998678	HTRA1	1
	GO:0098598	learned vocalization behavior or vocal learning	0.0105893	0.0998678	CNTNAP2	1
	GO:0099612	protein localization to axon	0.0105893	0.0998678	CNTNAP2	1
	GO:2000096	positive regulation of Wnt signaling pathway, planar cell polarity pathway	0.0105893	0.0998678	DAB2	1
	GO:2000643	positive regulation of early endosome to late endosome transport	0.0105893	0.0998678	DAB2	1

## Sheet: Fig. 3A
	DYSF			DAB2
	WT	LGMD R2		WT	LGMD R2
	0.966	0.428		0.927	2.092
	1.04	0.455		0.89	2.101
	1.175	0.573		0.792	2.18
	0.731	0.116		1.751	3.236
	0.644	0.104		1.548	3.105
	0.778	0.126		1.583	3.197
	1.067	0.038		0.696	2.92
	2.169	0.037		0.513	3.237
	0.403	0.036		1.269	3.066

## Sheet: Fig. 3E
	Controls	Patients
	310.7	1203.75
	351.13	1097.89
		366.08
		1277.53
		1340.72
		882.94
		1350.76
		959.73
		584.93
		440.62
		333.3
		631.12
		433.2
		966.4

## Sheet: Fig. 4B
	WT			Bla/J
PSO	1.43493	0.731787	0.952326	4.41824	5.19344	2.26457
GLU	1.17325	2.1794	0.391086	1.30465	0.741579	1.05873
TA	1.38452	0.775879	0.930909	1.53335	1.45519	1.41796

## Sheet: Fig. 4C
	WT					Bla/J
PSO	1.383	1.926	1.065	1.361	1.443	2.515	2.644	2.617	2.727	3.443
GLU	1.398	1.546	1.683	1.033	1.136	2.378	2.202	3.342	3.91
TA	0.903	1.586	1.824	1.83	1.421	1.441	1.491	1.681	2.051	1.173

## Sheet: Fig. 4F
	1 month gene therapy			6 months gene therapy
	PBS	AAV DYSF		PBS	AAV DYSF
	1.325	6.937		1.014	2.261
	1.062	6.501		0.999	1.865
	0.711	7.004		0.765	1.885
				0.976	1.366
				1.322	0.889

## Sheet: Fig. 4G
	1 month gene therapy			6 months gene therapy
	PBS	AAV DYSF		PBS	AAV DYSF
	1.343	0.354		1.113	0.38
	0.902	0.396		1.014	0.493
	0.825	0.637		1.179	0.411
				0.816	0.563
				0.921	0.465

## Sheet: Fig. 5D
	WT	KO_1	KO_2	MIS
	0.92	7.86	3.01	4.01
	0.58	13.48	6.92	3.57
	0.68	3.09	2.3	4.52
	1.27	17.93	5.99	4.65
	0.47
	1.3
	0.99
	0.93
	1.85

## Sheet: Fig. 5F
	siSCR	siDAB2
	0.987	0.133
	1.279	0.089
	1.821	0.431
	1.678	0.239
	1.067	0.029
	1.355	0.03
	0.592	0.031
	0.347	0.098
	0.555	0.04
	0.317	0.206

[truncated: 20 more sheets: Fig. S2A, Fig. S2B, Fig. S2C, Fig. S2D, Fig. S2E, Fig. S2F, Fig. S2G, Fig. S3B, Fig. S3C, Fig. S3D, Fig. S3E, Fig. S4, Fig. S7C, Fig. S7D, Fig. S10F, Fig. S10I, Fig. S10J, Fig. S11A, Fig. S11B, Movies S1_S2]
